# Supplementary material for: Liquid Biopsy-Derived DNA Sources as Tools for Comprehensive Mutation Profiling in Multiple Myeloma: A Comparative Study
Source: Cancers (Basel). 2022 Oct 7;14(19):4901. doi: 10.3390/cancers14194901 (PMC9563447; doi:10.3390/cancers14194901)
Supplement: Supplementary file 1 [file cancers-14-04901-s001.zip]

Archive with 1 entries (1 files):
- cancers-1953828-supplementary.xlsx
