# Supplementary material for: Liquid Biopsy-Derived DNA Sources as Tools for Comprehensive Mutation Profiling in Multiple Myeloma: A Comparative Study
Source: Cancers (Basel). 2022 Oct 7;14(19):4901. doi: 10.3390/cancers14194901 (PMC9563447; doi:10.3390/cancers14194901)
Supplement: Supplementary file 1 [file cancers-14-04901-s001.zip › cancers-1953828-supplementary.xlsx]

## Sheet: Suppl Table S1
Supplementary Table S1: complete list of genes included in 165-gene panel
ABL1
ACVR1
AKT1
ALK
APC
AR
ARAF
ARID1A
ASXL1
ATM
ATR
ATRX
AXIN1
BAP1
BARD1
BCL2
BCL6
BCOR
BRAF
BRCA1
BRCA2
BRIP1
BTK
CALR
CARD11
CBL
CCND1
CD79B
CDH1
CDK12
CDKN2A
CDKN2B
CDKN2C
CEBPA
CHEK1
CHEK2
CIC
CRBN
CREBBP
CSF3R
CTNNB1
CUL4B
CXCR4
CYLD
DAXX
DDR2
DICER1
DIS3
DNMT3A
EGFR
EGR1
EIF1AX
EP300
EPCAM
ERBB2
ERBB3
ERBB4
ESR1
ETV6
EZH2
FAM175A
FAM46C
FANCA
FANCL
FAU
FBXW7
FGFR1
FGFR2
FGFR3
FLT3
FOXL2
FOXO1
FUBP1
GNA11
GNAQ
GNAS
H3F3A
H3F3B
HIST1H1E
HIST1H3B
HIST1H3C
HRAS
IDH1
IDH2
IKZF1
IRF4
JAK2
JAK3
KIT
KMT2A
KMT2D
KRAS
LTB
MAP2K1
MAP2K2
MEF2B
MET
MLH1
MPL
MRE11
MSH2
MSH6
MTOR
MUTYH
MYD88
MYOD1
NBN
NF1
NF2
NOTCH1
NPM1
NRAS
NTRK1
NTRK2
NTRK3
NUTM1
PALB2
PAX8
PDGFRA
PDGFRB
PIK3CA
PIK3R1
PMS2
POLD1
POLE
PPM1D
PRKAR1A
PTEN
PTPN11
RAD50
RAD51B
RAD51C
RAD51D
RAD54L
RASAL1
RB1
RET
RHOA
RICTOR
ROS1
RUNX1
SETBP1
SF3B1
SMAD4
SMARCA4
SMARCB1
SMO
SRSF2
STAG2
STAT3
STK11
TERT
TET2
TNFAIP3
TNFRSF14
TP53
TRAF3
TSC1
TSC2
U2AF1
VAV1
VHL
WT1
XRCC2
ZRSR2

## Sheet: Suppl Table S2
Supplementary Table S2: patient characteristics
Sample ID	Age	Gender	Ethnicity	Disease stage	Heavy chain type	Light chain type	Survival status	Treatments received in first (1), second (2) and third (3) line	total N° treatment lines received	LDH (U/L)	osteolytic bone lesions	serum FLC ratio	%PCs BM (flowcytometry)	%monoclonal Ig BM	EM disease	cytogenetics
2018-001	67	Male	Caucasian	≥2nd relapse	IgG	Kappa	Deceased	(1) Td, (2) ASCT, (3) Vd	5	302	no	14		0.4531	no	normal
2018-005	70	Male	Caucasian	≥2nd relapse	IgG	Lambda	Deceased	(1) VMP, (2) Rd	2	569	yes	0.6		0.0066	yes	hyperdiploid, gain 1q
2018-007	81	Male	Caucasian	≥2nd relapse	IgG	kappa	Deceased	(1) MP, (2) VAD, (3) Td	6	199	yes	10.7				46,XY,del(7)(q11q35)[1], 46,sl,der(4)t(4;8)(p15;q22),der(8)t(4;8)(p15;q12)[4], 46,XY[5]
2018-009	75	Male	Caucasian	1st relapse	IgG	Lambda	Alive	(1) VMP	1	461	no	0.02			no	karyotype normal, not enough material for FISH or CGH
2018-011	71	Female	Caucasian	Diagnosis	IgG	Kappa	Alive	None	0	442	yes	34.5		0.5048	no	hyperdiploid, gain 1q
2018-013	81	Female	Caucasian	≥2nd relapse	IgG	Lambda	Deceased	(1) VMP, (2) Rd	2		yes			0.6131	no	karyotype normal, not enough material for FISH or CGH
2018-017	75	Female	Caucasian	≥2nd relapse	IgA	Kappa	Deceased	(1) VMP, (2) Rd, (3) ID	4	187	yes	119		0.6027	no	MYC/8q24 rearrangement
2018-018	68	Male	Caucasian	≥2nd relapse	IgG	Lambda	Deceased	(1) Vd + melphalan + ASCT, (2) KRD, (3) salvage ASCT	4	4640	yes	0.29		0.8672	yes	hyperdiploid, gain 1q
2018-021	64	Male	African	Diagnosis	IgG	Kappa	Alive	None	0				0.1		no	karyotype normal, not enough material for FISH or CGH
2019-007	73	Male	Caucasian	≥2nd relapse	light chain	Kappa	Deceased	(1) CyBorD + melphalan + ASCT + lenalidomide maintenance, (2) Vd, (3) DRD + RT	3	319	yes	138.27			yes	karyotype normal, not enough material for FISH or CGH
2019-008	74	Male	Caucasian	1st relapse	IgG	Lambda	Alive	(1) Rd	1				0.18	0.491	no	hyperdiploid
2019-009	68	Female	Caucasian	≥2nd relapse	IgG	Kappa	Deceased	(1) Vd + ASCT, (2) Rd, (3) KD	7	502	yes	45	0.59	0.8799	yes	non-hyperdiploid, t(11;14)
2019-011	70	Male	Caucasian	Diagnosis	IgG	Lambda	Deceased	None	0	274	yes	0.006	0.019	0.2973	no	del (1p)
2019-012	73	Female	Caucasian	≥2nd relapse	IgG	Kappa	Deceased	(1) Rd, (2) VMP	2		yes		0.026	0.4457	no	non-hyperdiploid, t(11;14), gain 1q
2019-013	69	Female	African	1st relapse	light chain	Lambda	Alive	(1) VMP	1	630	no		0.005		no	karyotype normal, not enough material for FISH or CGH
2019-014	76	Male	Caucasian	≥2nd relapse	IgG	Kappa	Deceased	(1) VAD, (2) Vd, (3) Rd	7	476	no	37.42	0.55			hyperdiploid, gain 1q
2019-015	72	Male	Caucasian	Diagnosis	IgG	Kappa	Alive	None	0	511	yes	2.82	0.042	0.5191	no	hyperdiploid
2019-020	88	Female	Caucasian	Diagnosis	IgG	Kappa	Deceased	None	0	804	no	47.6		0.6839	no	karyotype normal, not enough material for FISH or CGH
2019-030	82	Female	Caucasian	Diagnosis	IgA	Lambda	Alive	None	0	432	no	0.48	0.095	0.8029	no	non-hyperdiploid, del (1p), gain 1q
2020-004	68	Female	Caucasian	1st relapse	IgD	Lambda	Deceased	(1) VTD + ASCT + lenalidomide maintenance	1	540	yes	0.006		0.1603	no	gain 1q, t(11;14)
2020-007	83	Female	Caucasian	Diagnosis	IgG	Kappa	Alive	None	0	549	yes	391.6	0.036	0.2602	no	karyotype normal, not enough material for FISH or CGH
2020-014	69	Male	African	Diagnosis	IgG	Kappa	Alive	None	0	393	yes	13.78	0.091	0.9092	no	hyperdiploid, del (16q)
2020-016	70	Male	Caucasian	Diagnosis	IgG	Lambda	Alive	None	0	9999	no	0.69			no	karyotype normal, not enough material for FISH or CGH
2020-019	73	Male	African	1st relapse	IgG	Kappa	Alive	(1) Rd	1		no	55.76	0.052		no	karyotype normal, not enough material for FISH or CGH
2020-024	68	Male	Caucasian	1st relapse	IgG	Kappa	Deceased	(1) VCD	1	690	yes		0.071	0.384	no	Robertsonian t(13;14), del 17p not observed anymore although present in earlier sample
2020-025	76	Female	Caucasian	1st relapse	IgG/IgM	Kappa	Deceased	(1) elotuzumab - lenalidomide - dexamethasone	1	422	yes		0.038	0.5929	no	hyperdiploid
2021-007	83	Male	Caucasian	Diagnosis	light chain	Kappa	Deceased	None	0	199	yes	70			no	karyotype normal, not enough material for FISH or CGH
2021-010	74	Female	Caucasian	1st relapse	light chain	Kappa	Alive	(1) VAD + melphalan + ASCT	1	239	yes	77.2			no	karyotype normal, not enough material for FISH or CGH
2022-003	83	Female	Caucasian	1st relapse	light chain	Lambda	Alive	(1) Rd	1	196	no	0.11			no	hyperdiploid, gain 1q
2022-010	69	Male	Caucasian	1st relapse	IgA	Lambda	Alive	(1) VRD + RT	1	194	yes	0.21	0.0009		no	non-hyperdiploid, gain 1q
		= data not available
	Abbreviations:
	VTD: Bortezomib - Thalidomide - dexamethasone
	VCD: Bortezomib - Cyclophosphamide - dexamethasone
	Vd: Bortezomib - dexamethasone
	Td: Thalidomide - dexamethasone
	VAD: Vincristine - Doxorubicin - dexamethasone
	MP: Melphalan - Prednisone
	VMP: Bortezomib - Melphalan - Prednisone
	VRD: Bortezomib - Lenalidomide - dexamethasone
	Rd: Lenalidomide - dexamethasone
	DRD: Daratumumab - Lenalidomide - dexamethasone
	KRD: Carfilzomib - Lenalidomide - dexamethasone
	KD: Carfilzomib - dexamethasone
	CyBorD : Cyclofosfamide - Bortezomib - dexamethasone
	ID: Ixazomib - dexamethasone
	RT: Radiotherapy
	ASCT: Autologous Stem Cell Transplantation

## Sheet: Suppl Table S3
Supplementary Table S3: overview of somatic variants detected with the 165-gene panel
sample ID	stage	gene	position	HGVS cDNA change	protein change	VAF BM-DNA	VAF cfDNA	VAF EV-DNA	VAF PBMNCs-DNA	VAF CTC-DNA	variant type	classification	onco/tsg
2018-001	≥2nd relapse	NRAS	chr1:115256529	NM_002524.4:c.182A>G	p.Gln61Arg	0.9 % of 1629 reads	8.3 % of 682 reads	16.3 % of 191 reads	not detected	0.9 % of 738 reads	nonsynonymous SNV	Pathogenic	oncogene
2018-001	≥2nd relapse	RAD50	chr5:131976496	NM_005732.3:c.3751G>A	p.Glu1251Lys	not detected	3.4 % of 814 reads	4.3 % of 226 reads	not detected	not detected	nonsynonymous SNV	VUS	tsg
2018-001	≥2nd relapse	TP53	chr17:7577557	NM_000546.5:c.724T>C	p.Cys242Arg	3.2 % of 1501 reads	1.3 % of 605 reads	not detected, low coverage	4 % of 1564 reads	3.2 % of 1029 reads	nonsynonymous SNV	Likely pathogenic	tsg
2018-005	≥2nd relapse	NRAS	chr1:115256529	NM_002524.4:c.182A>G	p.Gln61Arg	not detected	12.7 % of 937 reads	9.7 % of 192 reads	not detected	not detected	nonsynonymous SNV	Pathogenic	oncogene
2018-005	≥2nd relapse	FAM46C	chr1:118165903	NM_017709.4:c.416_417dup	p.Gln140Cysfs*4	not detected	7.5 % of 858 reads	12.9 % of 129 reads	not detected	2.1 % of 947 reads	frameshift insertion	Likely pathogenic	tsg
2018-005	≥2nd relapse	ATM	chr11:108186839	NM_000051.3:c.6197A>G	p.Gln2066Arg	4.7 % of 1371 reads	4.1 % of 1205 reads	4.9 % of 241 reads	5 % of 1740 reads	3.3 % of 819 reads	nonsynonymous SNV	VUS	tsg
2018-005	≥2nd relapse	CBL	chr11:119170432	NM_005188.3:c.2662G>A	p.Ala888Thr	not detected	7.6 % of 1135 reads	11 % of 206 reads	not detected	1.3 % of 803 reads	nonsynonymous SNV	VUS	oncogene;tsg
2018-005	≥2nd relapse	PPM1D	chr17:58740543	NM_003620.3:c.1450_1451dup	p.Leu484Phefs*2	15.4% of 1414 reads	14.5 % of 1068 reads	14.9 % of 192 reads	13.2 % of 1829 reads	8.6 % of 849 reads	frameshift insertion	VUS	oncogene
2018-005	≥2nd relapse	ASXL1	chr20:31022441	NM_015338.5:c.1934dup	p.Gly646Trpfs*12	16.8% of 1443 reads	13.8 % of 803 reads	17.4 % of 134 reads	11.4 % of 1642 reads	12.2 % of 847 reads	frameshift insertion	Likely pathogenic	tsg
2018-007	≥2nd relapse	TP53	chr17:7574035	NM_000546.5:c.994-2A>G	N/A	7.5 % of 993 reads	16.5 % of 204 reads	not detected, low coverage	2.4 % of 780 reads	2.1 % of 275 reads	splice site variant	Likely pathogenic	tsg
2018-007	≥2nd relapse	TP53	chr17:7578263	NM_000546.5:c.586C>T	p.Arg196*	7.4 % of 1508 reads	12.5 % of 245 reads	37.5 % of 6 reads	2.1 % of 1185 reads	not detected	stopgain	Pathogenic	tsg
2018-007	≥2nd relapse	PPM1D	chr17:58740471	NM_003620.3:c.1377del	p.Asn460Metfs*5	3.2 % of 1397 reads	2.1 % of 238 reads	20 % of 13 reads	7.9 % of 1136 reads	6 % of 280 reads	frameshift deletion	VUS	oncogene
2018-011	Diagnosis	ATRX	chrX:76937603	NM_000489.4:c.3145A>G	p.Ile1049Val	not detected	not detected, low coverage		not detected	5 % of 985 reads	nonsynonymous SNV	VUS	tsg
2018-013	≥2nd relapse	TNFAIP3	chr6:138199897	NM_001270508.1:c.1315C>T	p.Arg439Trp	3.8 % of 2513 reads	4.7 % of 941 reads	6.9 % of 128 reads	4.6 % of 2350 reads		nonsynonymous SNV	VUS	tsg
2018-013	≥2nd relapse	NOTCH1	chr9:139391186	NM_017617.4:c.7004del	p.Leu2335Argfs*13	7.1 % of 2520 reads	2.2 % of 778 reads	not detected, low coverage	not detected		frameshift deletion	Likely pathogenic	oncogene;tsg
2018-013	≥2nd relapse	ATM	chr11:108153479	NM_000051.3:c.3619G>A	p.Glu1207Lys	5.9 % of 2970 reads	2.1 % of 862 reads	not detected, low coverage	not detected		nonsynonymous SNV	VUS	tsg
2018-017	≥2nd relapse	SF3B1	chr2:198267359	NM_012433.3:c.1998G>C	p.Lys666Asn	37.7 % of 2769 reads	40 % of 2185 reads	40 % of 945 reads	38.1 % of 2656 reads	37.2 % of 1290 reads	nonsynonymous SNV	Pathogenic	oncogene
2018-017	≥2nd relapse	SETBP1	chr18:42531907	NM_015559.2:c.2602G>A	p.Asp868Asn	24.7 % of 2667 reads	12.5 % of 2006 reads	14.7 % of 906 reads	24.2 % of 2532 reads	20.7 % of 1507 reads	nonsynonymous SNV	Pathogenic	oncogene
2018-017	≥2nd relapse	ASXL1	chr20:31023816	NM_015338.5:c.3302dup	p.Glu1102Glyfs*4	37.2 % of 2644 reads	42.2 % of 2010 reads	44.5 % of 995 reads	38.2 % of 2548 reads	38 % of 1438 reads	frameshift insertion	Likely pathogenic	tsg
2018-017	≥2nd relapse	MTOR	chr1:11184573	NM_004958.3:c.6644C>A	p.Ser2215Tyr	0.9 % of 2627 reads	1.9 % of 1858 reads	1.4 % of 845 reads	not detected	7.2 % of 1092 reads	nonsynonymous SNV	Likely pathogenic	oncogene
2018-017	≥2nd relapse	MTOR	chr1:11272966	NM_004958.3:c.3286-1G>C	N/A	not detected	1.2 % of 1666 reads	not detected	not detected	4.7 % of 1240 reads	splice site variant	VUS	oncogene
2018-017	≥2nd relapse	TP53	chr17:7577547	NM_000546.5:c.734G>A	p.Gly245Asp	0.4% of 2716 reads	0.9% of 1678 reads	1.1 % of 936 reads	not detected	4.2 % of 992 reads	nonsynonymous SNV	Likely pathogenic	tsg
2018-017	≥2nd relapse	DIS3	chr13:73336064	NM_014953.4:c.2339G>A	p.Arg780Lys	0.6% of 2598 reads	2.2 % of 1819 reads	2.1 % of 673 reads	not detected	5.3 % of 1117 reads	nonsynonymous SNV	VUS	oncogene;tsg
2018-018	≥2nd relapse	FAM46C	chr1:118165957	NM_017709.4:c.467C>T	p.Ser156Phe	9.3 % of 2699 reads	42.2 % of 1270 reads	41.6 % of 2215 reads	1.3 % of 3035 reads	4.6 % of 549 reads	nonsynonymous SNV	VUS	?
2018-018	≥2nd relapse	FAM46C	chr1:118166027	NM_017709.4:c.537C>G	p.Phe179Leu	9.4 % of 2768 reads	43.6 % of 1200 reads	43.8 % of 2164 reads	1.2 % of 2960 reads	6.9 % of 523 reads	nonsynonymous SNV	VUS	?
2018-018	≥2nd relapse	FANCL	chr2:58459227	NM_018062.3:c.117G>T	p.Arg39Ser	9.4 % of 2647 reads	47.9 % of 1394 reads	46.4 % of 1830 reads	1.6 % of 2860 reads	4.2 % of 309 reads	nonsynonymous SNV	VUS	tsg
2018-018	≥2nd relapse	SF3B1	chr2:198264853	NM_012433.3:c.2939A>C	p.Glu980Ala	8.1 % of 2612 reads	40 % of 1415 reads	41.5 % of 2019 reads	1% of 2880 reads	5.1 % of 461 reads	nonsynonymous SNV	VUS	oncogene
2018-018	≥2nd relapse	IDH1	chr2:209116208	NM_005896.3:c.68G>T	p.Trp23Leu	9.4 % of 2481 reads	39.9 % of 1263 reads	39.4 % of 1732 reads	1.5 % of 2854 reads	2.9 % of 337 reads	nonsynonymous SNV	VUS	oncogene;tsg
2018-018	≥2nd relapse	EP300	chr22:41522014	NM_001429.3:c.876G>C	p.Lys292Asn	9.6 % of 2477 reads	42.2 % of 1547 reads	44 % of 2041 reads	0.9 % of 2638 reads	4.9 % of 463 reads	nonsynonymous SNV	VUS	tsg
2018-018	≥2nd relapse	NRAS	chr1:115256528	NM_002524.4:c.183A>T	p.Gln61His	8.6 % of 2349 reads	45.4 % of 1197 reads	41.7 % of 2070 reads	1.3 % of 2677 reads	5,7 % of 367 reads	nonsynonymous SNV	Pathogenic	oncogene
2019-007	≥2nd relapse	FANCL	chr2:58387277	NM_018062.3:c.1058A>G	p.Asn353Ser	1% of 1225 reads	24.5 % of 965 reads	24.4 % of 1242 reads	not detected	13.9 % of 432 reads	nonsynonymous SNV	VUS	tsg
2019-007	≥2nd relapse	LTB	chr6:31549335	NM_002341.1:c.280+1G>C	N/A	0.9 % of 1378 reads	26.1 % of 1280 reads	27.2 % of 1804 reads	not detected	17 % of 584 reads	splice site variant	VUS	oncogene;tsg
2019-007	≥2nd relapse	KRAS	chr12:25398285	NM_004985.4:c.34G>T	p.Gly12Cys	not detected	28 % of 948 reads	25.5 % of 1323 reads	not detected	16.8 % of 762 reads	nonsynonymous SNV	Pathogenic	oncogene
2019-007	≥2nd relapse	DIS3	chr13:73336064	NM_014953.4:c.2339G>A	p.Arg780Lys	not detected	15.9 % of 1196 reads	18.5 % of 1324 reads	not detected	10.2 % of 730 reads	nonsynonymous SNV	VUS	oncogene;tsg
2019-007	≥2nd relapse	CBL	chr11:119170255	NM_005188.3:c.2485C>T	p.Arg829Trp	0.5% of 1620 reads	2.5 % of 1942 reads	2.6 % of 2172 reads	not detected	3.4 % of 911 reads	nonsynonymous SNV	VUS	oncogene;tsg
2019-008	1st relapse	NRAS	chr1:115256529	NM_002524.4:c.182A>G	p.Gln61Arg	4.7 % of 1839 reads	0.9% of 840 reads	not detected, low coverage	not detected	1.8 % of 263 reads	nonsynonymous SNV	Pathogenic	oncogene
2019-008	1st relapse	FAM46C	chr1:118166309	NM_017709.4:c.823_825del	p.Phe275del	3.2 % of 1988 reads	not detected	not detected, low coverage	not detected	not detected, low coverage	nonframeshift deletion	VUS	?
2019-009	≥2nd relapse	NRAS	chr1:115256530	NM_002524.4:c.181C>A	p.Gln61Lys	36.9 % of 1838 reads	4.3 % of 1136 reads	4.3 % of 552 reads	1.1 % of 2020 reads	32.6 % of 1112 reads	nonsynonymous SNV	Pathogenic	oncogene
2019-009	≥2nd relapse	IRF4	chr6:394972	NM_002460.3:c.368A>G	p.Lys123Arg	35.9 % of 1648 reads	2.5 % of 1669 reads	2.1 % of 789 reads	1.1 % of 1934 reads	38.7 % of 1150 reads	nonsynonymous SNV	VUS	oncogene;tsg
2019-009	≥2nd relapse	CCND1	chr11:69456212	NM_053056.2:c.131A>C	p.Tyr44Ser	35.6 % of 1676 reads	2.2 % of 1663 reads	1.1 % of 718 reads	0.9 % of 1705 reads	36.4 % of 1083 reads	nonsynonymous SNV	VUS	oncogene
2019-009	≥2nd relapse	TET2	chr4:106180783	NM_001127208.2:c.3812dup	p.Cys1271Trpfs*29	1 % of 1658 reads	2.9 % of 1093 reads	5.4 % of 602 reads	2 % of 2011 reads	1.2 % of 1187 reads	frameshift insertion	Likely pathogenic	tsg
2019-011	Diagnosis	ZRSR2	chrX:15809115	NM_005089.3:c.102del	p.Ala35Leufs*3	12.1 % of 1299 reads	16.6 % of 713 reads	17.6 % of 100 reads	6.8 % of 1000 reads	2.9 % of 379 reads	frameshift deletion	Likely pathogenic	tsg
2019-012	≥2nd relapse	MTOR	chr1:11174395	NM_004958.3:c.7280T>G	p.Leu2427Arg	1.4 % of 1875 reads	6.7 % of 1600 reads	6.5 % of 244 reads	not detected	19.7 % of 1172 reads	nonsynonymous SNV	Likely pathogenic	oncogene
2019-012	≥2nd relapse	FUBP1	chr1:78430901	NM_003902.4:c.488T>G	p.Leu163*	0.5 % of 2039 reads	3.3 % of 774 reads	3.4 % of 200 reads	not detected	9.4 % of 1278 reads	stopgain	Likely pathogenic	tsg
2019-012	≥2nd relapse	CCND1	chr11:69456214	NM_053056.2:c.133T>C	p.Phe45Leu	1.6 % of 2032 reads	5.2 % of 1527 reads	6.3 % of 234 reads	not detected	33.9 % of 1310 reads	nonsynonymous SNV	VUS	oncogene
2019-012	≥2nd relapse	KRAS	chr12:25380276	NM_004985.4:c.182A>T	p.Gln61Leu	0.4% of 2011 reads	3.2 % of 805 reads	11.2 % of 220 reads	not detected	13.2 % of 1111 reads	nonsynonymous SNV	Pathogenic	oncogene
2019-012	≥2nd relapse	KRAS	chr12:25380275	NM_004985.4:c.183A>C	p.Gln61His	0.6% of 2022 reads	2.9 % of 820 reads	3 % of 227 reads	not detected	9.2 % of 1108 reads	nonsynonymous SNV	Pathogenic	oncogene
2019-013	1st relapse	DNMT3A	chr2:25463586	NM_175629.2:c.2096G>A	p.Gly699Asp	3 % of 2101 reads	2 % of 1736 reads	not detected, low coverage	1.5 % of 2181 reads	not detected	nonsynonymous SNV	VUS	oncogene;tsg
2019-013	1st relapse	PPM1D	chr17:58740706	NM_003620.3:c.1613del	p.Leu538*	3.4 % of 2429 reads	1.9 % of 1478 reads	3.7 % of 133 reads	1.2 % of 2603 reads	1% of 1016 reads	stopgain	VUS	oncogene
2019-013	1st relapse	PPM1D	chr17:58740716	NM_003620.3:c.1623dup	p.Asn542Glnfs*10	13.9 % of 2378 reads	13.8 % of 1496 reads	17.1 % of 132 reads	9.9 % of 2483 reads	8.5 % of 1025 reads	frameshift insertion	VUS	oncogene
2019-014	≥2nd relapse	NRAS	chr1:115258745	NM_002524.4:c.37G>C	p.Gly13Arg	27.1 % of 1728 reads	5.5 % of 1574 reads	6.2 % of 496 reads	not detected	1.3 % of 509 reads	nonsynonymous SNV	Pathogenic	oncogene
2019-014	≥2nd relapse	KRAS	chr12:25398281	NM_004985.4:c.38G>A	p.Gly13Asp	4.2 % of 1138 reads	not detected	not detected	not detected	22.7 % of 488 reads	nonsynonymous SNV	Pathogenic	oncogene
2019-014	≥2nd relapse	DIS3	chr13:73336102	NM_014953.4:c.2301A>C	p.Leu767Phe	4.7 % of 1584 reads	0.8 % of 1167 reads	1.2 % of 418 reads	not detected	25.6 % of 527 reads	nonsynonymous SNV	VUS	oncogene;tsg
2019-014	≥2nd relapse	TP53	chr17:7577539	NM_000546.5:c.742C>T	p.Arg248Trp	37.7 % of 1211 reads	6.5 % of 1837 reads	8.4 % of 666 reads	not detected	not detected	nonsynonymous SNV	Pathogenic	tsg
2019-014	≥2nd relapse	FAM46C	chr1:118166145	NM_017709.4:c.655T>G	p.Phe219Val	2.2 % of 1872 reads	not detected	not detected	not detected	8.3 % of 551 reads	nonsynonymous SNV	VUS	?
2019-014	≥2nd relapse	ESR1	chr6:152415558	NM_000125.3:c.1408G>A	p.Glu470Lys	2.3 % of 1241 reads	0.8% of 1558 reads	not detected	not detected	16 % of 554 reads	nonsynonymous SNV	VUS	oncogene;tsg
2019-015	Diagnosis	DNMT3A	chr2:25470497	NM_175629.2:c.977G>A	p.Arg326His	5.9 % of 1032 reads	8.5 % of 953 reads	7.3 % of 299 reads	3.2 % of 2076 reads	3.3 % of 620 reads	nonsynonymous SNV	VUS	oncogene;tsg
2019-015	Diagnosis	PIK3CA	chr3:178952069	NM_006218.3:c.3125_3128del	p.Gln1042Argfs*25	6.4 % of 1109 reads	not detected	not detected, low coverage	not detected	not detected	frameshift deletion	VUS	oncogene
2019-015	Diagnosis	KRAS	chr12:25380275	NM_004985.4:c.183A>C	p.Gln61His	5.7 % of 1035 reads	not detected	not detected, low coverage	not detected	not detected	nonsynonymous SNV	Pathogenic	oncogene
2019-020	Diagnosis	DNMT3A	chr2:25470546	NM_175629.2:c.928A>T	p.Ile310Phe	4.1 % of 1808 reads	2.9 % of 309 reads	not detected	4.7 % of 2187 reads	not detected	nonsynonymous SNV	VUS	oncogene;tsg
2019-020	Diagnosis	TET2	chr4:106190843	NM_001127208.2:c.4121G>A	p.Cys1374Tyr	6.4 % of 963 reads	2.9 % of 380 reads	3.9 % of 1476 reads	7.3 % of 1151 reads	not detected	nonsynonymous SNV	VUS	tsg
2019-020	Diagnosis	TP53	chr17:7578413	NM_000546.5:c.517G>A	p.Val173Met	3.3 % of 1759 reads	4.7 % of 354 reads	3.9 % of 1058 reads	2.7 % of 1895 reads	not detected	nonsynonymous SNV	Pathogenic	tsg
2019-020	Diagnosis	SRSF2	chr17:74732959	NM_003016.4:c.284C>A	p.Pro95His	7.3 % of 607 reads	not detected, low coverage	5.3 % of 147 reads	7.1 % of 726 reads	1.1 % of 809 reads	nonsynonymous SNV	Pathogenic	oncogene
2019-020	Diagnosis	CHEK2	chr22:29121334	NM_007194.3:c.341G>T	p.Trp114Leu	7.6 % of 1932 reads	12.2 % of 316 reads	10,9 % of 1368 reads	9.8 % of 2130 reads	1.2 % of 920 reads	nonsynonymous SNV	VUS	tsg
2019-030	Diagnosis	RICTOR	chr5:38953599	NM_001285439.1:c.2754A>C	p.Glu918Asp	8.9 % of 1568 reads	1.8 % of 1060 reads	1.6 % of 686 reads	not detected	43.7 % of 784 reads	nonsynonymous SNV	VUS	oncogene
2019-030	Diagnosis	CBL	chr11:119149239	NM_005188.3:c.1247G>C	p.Cys416Ser	24.8 % of 1942 reads	25.9 % of 1529 reads	26.6 % of 866 reads	11.3 % of 1645 reads	6.1 % of 1228 reads	nonsynonymous SNV	VUS	oncogene;tsg
2019-030	Diagnosis	NF1	chr17:29554590	NM_001042492.2:c.2375T>A	p.Leu792His	4.8 % of 767 reads	5.5 % of 721 reads	4.7 % of 490 reads	4.3 % of 668 reads	1.8 % of 759 reads	nonsynonymous SNV	VUS	tsg
2019-030	Diagnosis	ASXL1	chr20:31022440	NM_015338.5:c.1926dup	p.Gly643Argfs*15	32.9 % of 1534 reads	34.6 % of 1750 reads	36.2 % of 988 reads	20 % of 1383 reads	5.4 % of 1822 reads	frameshift insertion	Likely pathogenic	tsg
2019-030	Diagnosis	U2AF1	chr21:44514777	NM_006758.2:c.470A>G	p.Gln157Arg	27.6 % of 1404 reads	32.4 % of 1637 reads	31.9 % of 947 reads	14.1 % of 1203 reads	6.3 % of 1402 reads	nonsynonymous SNV	Pathogenic	oncogene
2019-030	Diagnosis	DNMT3A	chr2:25463554	NM_175629.2:c.2128T>A	p.Cys710Ser	1.2 % of 1757 reads	0.9 % of 1583 reads	1.1 % of 975 reads	3.1 % of 1651 reads	1.4 % of 935 reads	nonsynonymous SNV	VUS	oncogene;tsg
2019-030	Diagnosis	CYLD	chr16:50813605	NM_015247.2:c.1168G>T	p.Glu390*	2.1 % of 1144 reads	not detected	not detected	not detected	33.1 % of 635 reads	stopgain	Likely pathogenic	tsg
2020-004	1st relapse	STK11	chr19:1223001	NM_000455.4:c.938A>G	p.His313Arg	not detected, low coverage	12.2 % of 717 reads	12.5 % of 681 reads	not detected	29.7 % of 508 reads	nonsynonymous SNV	VUS	tsg
2020-007	Diagnosis	CARD11	chr7:2977596	NM_032415.5:c.1088A>T	p.His363Leu	2.3 % of 1588 reads	6.5 % of 1354 reads	7.4 % of 1678 reads	not detected	16.2 % of 665 reads	nonsynonymous SNV	VUS	oncogene
2020-014	Diagnosis	TET2	chr4:106180817	NM_001127208.2:c.3845G>A	p.Gly1282Asp	3.2 % of 1829 reads	3.8 % of 1224 reads	not detected, low coverage	3.5 % of 2036 reads	1.8 % of 1120 reads	nonsynonymous SNV	VUS	tsg
2020-024	1st relapse	RB1	chr13:48934155	NM_000321.2:c.610G>T	p.Glu204*	4.4 % of 1372 reads	not detected	not detected	not detected	not detected, low coverage	stopgain	Likely pathogenic	tsg
2020-024	1st relapse	NRAS	chr1:115256528	NM_002524.4:c.183A>T	p.Gln61His	not detected	7.2 % of 360 reads	10.7 % of 586 reads	not detected	1.4 % of 630 reads	nonsynonymous SNV	Pathogenic	oncogene
2020-024	1st relapse	NRAS	chr1:115258744	NM_002524.4:c.38G>T	p.Gly13Val	not detected	19.9 % of 509 reads	20.3 % of 538 reads	not detected	2.4 % of 648 reads	nonsynonymous SNV	Pathogenic	oncogene
2020-024	1st relapse	NRAS	chr1:115258744	NM_002524.4:c.38G>A	p.Gly13Asp	not detected	5.5 % of 509 reads	8.2 % of 538 reads	not detected	not detected	nonsynonymous SNV	Pathogenic	oncogene
2020-024	1st relapse	RB1	chr13:49037866	NM_000321.2:c.2107-1G>A	N/A	not detected	42 % of 315 reads	44.5 % of 463 reads	not detected	not detected, low coverage	splice site variant	Likely pathogenic	tsg
2020-025	1st relapse	CDK12	chr17:37627217	NM_016507.3:c.1132C>T	p.Arg378Cys	5.5 % of 1959 reads	not detected	not detected	not detected	not detected	nonsynonymous SNV	VUS	tsg
2021-007	Diagnosis	DNMT3A	chr2:25467117	NM_175629.2:c.1756_1757dup	p.Gly587Alafs*65	3.3 % of 2053 reads	2.5 % of 2080 reads	3 % of 365 reads	4 % of 2187 reads	2.5 % of 1281 reads	frameshift insertion	Likely pathogenic	oncogene;tsg
2021-007	Diagnosis	AXIN1	chr16:396509	NM_003502.3:c.517A>T	p.Met173Leu	4.9 % of 2454 reads	5.4 % of 1792 reads	5.1 % of 427 reads	5.6 % of 2213 reads	5.2 % of 1757 reads	nonsynonymous SNV	VUS	tsg
2021-007	Diagnosis	NF1	chr17:29585450	NM_001042492.2:c.4262C>G	p.Pro1421Arg	4.2 % of 1846 reads	5.6 % of 1033 reads	8.6 % of 358 reads	6 % of 2153 reads	5.2 % of 1179 reads	nonsynonymous SNV	VUS	tsg
2021-010	1st relapse	KRAS	chr12:25380275	NM_004985.4:c.183A>C	p.Gln61His	5.9 % of 1019 reads	not detected	not detected, low coverage	not detected, low coverage	not detected, low coverage	nonsynonymous SNV	Pathogenic	oncogene
2022-003	1st relapse	TSC1	chr9:135777085	NM_000368.4:c.2393C>T	p.Thr798Met	not detected	3.6 % of 819 reads	not detected, low coverage	not detected, low coverage	not detected	nonsynonymous SNV	VUS	tsg
2022-010	1st relapse	FANCA	chr16:89865613	NM_000135.2:c.854T>C	p.Val285Ala	3.9 % of 302 reads	1.2 % of 911 reads	not detected, low coverage	11.6 % of 235 reads	13.6 % of 204 reads	nonsynonymous SNV	VUS	tsg
2022-010	1st relapse	NRAS	chr1:115258745	NM_002524.4:c.37G>T	p.Gly13Cys	2.4 % of 531 reads	0.8% of 991 reads	not detected, low coverage	11.2 % of 274 reads	10.2 % of 222 reads	nonsynonymous SNV	Pathogenic	oncogene
	Low coverage in a DNA sample was defined as <500 reads at genomic location of variant.
		= no DNA sample available

## Sheet: Suppl Table S4
Supplementary Table S4: overview of germline variants detected with the 165-gene panel
sample ID	stage	gene	position	HGVS cDNA change	protein change	VAF BM-DNA	VAF cfDNA	VAF EV-DNA	VAF PBMNCs-DNA	VAF CTC-DNA	variant type	classification	onco/tsg
2018-005	≥2nd relapse	MSH6	chr2:48028293	NM_000179.2:c.3171G>T	p.Leu1057Phe	52.9 % of 1313 reads	49.7 % of 920 reads	53.4 % of 262 reads	47.5 % of 1682 reads	51 % of 739 reads	nonsynonymous SNV	VUS	tsg
2018-005	≥2nd relapse	FGFR3	chr4:1808904	NM_000142.4:c.2337del	p.Ser780Profs*40	48.1 % of 1591 reads	47.5 % of 701 reads	55.3 % of 150 reads	48.3 % of 1707 reads	49 % of 810 reads	frameshift deletion	VUS	oncogene
2018-007	≥2nd relapse	RICTOR	chr5:38959410	NM_001285439.1:c.2065T>A	p.Cys689Ser	48.1 % of 1064 reads	39.8 % of 169 reads	66.8 % of 10 reads	47 % of 782 reads	44.7 % of 150 reads	nonsynonymous SNV	VUS	oncogene
2018-007	≥2nd relapse	ESR1	chr6:152420018	NM_000125.3:c.1705G>A	p.Ala569Thr	47.3 % of 1451 reads	49.2 % of 197 reads	56.3 % of 14 reads	50 % of 1193 reads	43.7 % of 284 reads	nonsynonymous SNV	VUS	oncogene;tsg
2018-009	1st relapse	FOXL2	chr3:138664682	NM_023067.4:c.883C>T	p.His295Tyr	53.4 % of 217 reads	41 % of 61 reads	not detected, low coverage	41 % of 122 reads	54.4 % of 160 reads	nonsynonymous SNV	VUS	oncogene
2018-009	1st relapse	PMS2	chr7:6022452	NM_000535.6:c.2174+3G>C	N/A	49.3 % of 832 reads	52.9 % of 208 reads	80 % of 3 reads	49.7 % of 659 reads	42.1 % of 157 reads	splice site variant	Likely pathogenic	tsg
2018-009	1st relapse	KMT2D	chr12:49436538	NM_003482.3:c.5767_5768insCGCTACTGCAGA	p.Gln1922_Arg1923insThrLeuLeuGln	44 % of 1755 reads	48.3 % of 375 reads	60 % of 13 reads	45 % of 1278 reads	49.4 % of 367 reads	nonframeshift insertion	VUS	tsg
2018-011	Diagnosis	FAM46C	chr1:118166487	NM_017709.4:c.997A>T	p.Ile333Phe	49.8 % of 1312 reads	54.4 % of 316 reads		49.4 % of 1295 reads	43.8 % of 1092 reads	nonsynonymous SNV	VUS	?
2018-011	Diagnosis	DICER1	chr14:95569942	NM_030621.4:c.3791C>T	p.Thr1264Met	50.6 % of 1366 reads	49.7 % of 419 reads		51.5 % of 1368 reads	48.9 % of 999 reads	nonsynonymous SNV	VUS	tsg
2018-013	≥2nd relapse	MSH2	chr2:47710081	NM_000251.2:c.2798C>T	p.Thr933Ile	45.6 % of 2313 reads	43.9 % of 617 reads	47.8 % of 65 reads	45.8 % of 2256 reads		nonsynonymous SNV	VUS	tsg
2018-013	≥2nd relapse	RASAL1	chr12:113565892	NM_001193520.1:c.214G>T	p.Val72Leu	48.7 % of 2715 reads	49.8 % of 1002 reads	55.3 % of 112 reads	49.3 % of 2545 reads		nonsynonymous SNV	VUS	tsg
2018-013	≥2nd relapse	BRCA2	chr13:32945177	NM_000059.3:c.8572C>A	p.Gln2858Lys	48.2 % of 2857 reads	48.7 % of 707 reads	47.3 % of 72 reads	48.9 % of 2733 reads		nonsynonymous SNV	VUS	tsg
2018-017	≥2nd relapse	VAV1	chr19:6826639	NM_005428.3:c.844C>T	p.Arg282Cys	47.1 % of 2288 reads	49.2 % of 1802 reads	49 % of 888 reads	45.7 % of 2223 reads	44.8 % of 1102 reads	nonsynonymous SNV	VUS	oncogene;tsg
2019-007	≥2nd relapse	SMO	chr7:128851596	NM_005631.5:c.1921C>G	p.Pro641Ala	50.5 % of 1072 reads	48.6 % of 1488 reads	50.5 % of 1737 reads	48.5 % of 1380 reads	50.5 % of 955 reads	nonsynonymous SNV	VUS	oncogene
2019-009	≥2nd relapse	POLD1	chr19:50905324	NM_002691.3:c.532G>T	p.Gly178Trp	49 % of 1744 reads	50.6 % of 1913 reads	51.4 % of 761 reads	49.8 % of 1776 reads	51.7 % of 1615 reads	nonsynonymous SNV	VUS	tsg
2019-011	Diagnosis	RICTOR	chr5:38954947	NM_001285439.1:c.2626G>A	p.Val876Ile	48.8 % of 1951 reads	49.2 % of 1559 reads	45.1 % of 171 reads	48 % of 1641 reads	44.2 % of 523 reads	nonsynonymous SNV	VUS	oncogene
2019-011	Diagnosis	BRAF	chr7:140449182	NM_004333.4:c.1897T>C	p.Tyr633His	50.5 % of 2257 reads	51.7 % of 1699 reads	53.2 % of 203 reads	49.1 % of 1743 reads	49.3 % of 771 reads	nonsynonymous SNV	VUS	oncogene
2019-012	≥2nd relapse	NTRK2	chr9:87570300	NM_006180.4:c.2040G>A	p.Met680Ile	49 % of 2247 reads	49.8 % of 1597 reads	47.6 % of 250 reads	48.2 % of 2460 reads	50.1 % of 1491 reads	nonsynonymous SNV	VUS	oncogene
2019-014	≥2nd relapse	KMT2A	chr11:118379858	NM_001197104.1:c.10843G>A	p.Ala3615Thr	68.4 % of 2121 reads	55.1 % of 1245 reads	53 % of 517 reads	46.9 % of 2123 reads	59.6 % of 365 reads	nonsynonymous SNV	VUS	tsg
2019-015	Diagnosis	ARID1A	chr1:27105880	NM_006015.4:c.5491C>G	p.Leu1831Val	49.6 % of 1171 reads	54.5 % of 646 reads	53.5 % of 226 reads	50.1 % of 2066 reads	50.3 % of 658 reads	nonsynonymous SNV	VUS	tsg
2019-015	Diagnosis	ABL1	chr9:133760421	NM_005157.5:c.2744C>T	p.Ser915Leu	49.6 % of 821 reads	46.7 % of 817 reads	45.9 % of 268 reads	49 % of 1559 reads	48.5 % of 673 reads	nonsynonymous SNV	VUS	oncogene
2019-015	Diagnosis	NUTM1	chr15:34640268	NM_175741.2:c.115G>C	p.Asp39His	52.3 % of 1278 reads	49.5 % of 984 reads	44.5 % of 270 reads	49.7 % of 2131 reads	46.2 % of 617 reads	nonsynonymous SNV	VUS	oncogene
2019-030	Diagnosis	CDKN2B	chr9:22006058	NM_004936.4:c.344del	p.Leu115Argfs*50	48.8 % of 748 reads	48.6 % of 1249 reads	52.4 % of 1152 reads	44.3 % of 675 reads	62.5 % of 1502 reads	frameshift deletion	Likely pathogenic	tsg
2019-030	Diagnosis	KMT2D	chr12:49421080	NM_003482.3:c.14669C>T	p.Thr4890Ile	47 % of 1766 reads	50.6 % of 1229 reads	46.2 % of 918 reads	50.8 % of 1658 reads	47.1 % of 977 reads	nonsynonymous SNV	VUS	tsg
2020-007	Diagnosis	MYD88	chr3:38181902	NM_002468.4:c.526G>T	p.Ala176Ser	49.8 % of 1776 reads	51.6 % of 1359 reads	49.2 % of 1513 reads	50 % of 1662 reads	56.9 % of 793 reads	nonsynonymous SNV	VUS	oncogene
2020-007	Diagnosis	CDKN2B	chr9:22008919	NM_004936.4:c.34G>A	p.Gly12Ser	52.8 % of 841 reads	51.1 % of 714 reads	51.3 % of 1147 reads	50 % of 638 reads	56.4 % of 632 reads	nonsynonymous SNV	VUS	tsg
2020-007	Diagnosis	ERBB3	chr12:56495768	NM_001982.3:c.3958G>C	p.Asp1320His	50.9 % of 1790 reads	50.2 % of 1093 reads	49.5 % of 1266 reads	50.1 % of 1474 reads	50 % of 656 reads	nonsynonymous SNV	VUS	oncogene
2020-014	Diagnosis	EP300	chr22:41554470	NM_001429.3:c.3556C>T	p.Pro1186Ser	47.4 % of 1505 reads	50.7 % of 1372 reads	55 % of 200 reads	49.2 % of 1335 reads	49.1 % of 727 reads	nonsynonymous SNV	VUS	tsg
2020-016	Diagnosis	KMT2A	chr11:118375572	NM_001197104.1:c.8965G>A	p.Glu2989Lys	52 % of 2411 reads	48.9 % of 1135 reads	49 % of 934 reads	50 % of 2059 reads	52.4 % of 474 reads	nonsynonymous SNV	VUS	tsg
2020-016	Diagnosis	BRCA1	chr17:41276103	NM_007294.3:c.11C>T	p.Ser4Phe	48.9 % of 1231 reads	47.5 % of 447 reads	46.4 % of 439 reads	50.5 % of 995 reads	47 % of 309 reads	nonsynonymous SNV	VUS	tsg
2020-024	1st relapse	RAD50	chr5:131939072	NM_005732.3:c.2288G>A	p.Arg763His	49.2 % of 1920 reads	47.8 % of 683 reads	47.6 % of 912 reads	47.9 % of 2373 reads	49 % of 621 reads	nonsynonymous SNV	VUS	tsg
2020-025	1st relapse	TET2	chr4:106155400	NM_001127208.2:c.301C>A	p.Pro101Thr	50.3 % of 2359 reads	47.8 % of 1713 reads	50.7 % of 791 reads	49.4 % of 2926 reads	45.1 % of 759 reads	nonsynonymous SNV	VUS	tsg
2020-025	1st relapse	EGFR	chr7:55266553	NM_005228.4:c.2845A>C	p.Lys949Gln	47.3 % of 1613 reads	49.4 % of 1574 reads	51.1 % of 795 reads	48 % of 2019 reads	48.3 % of 607 reads	nonsynonymous SNV	VUS	oncogene
2020-025	1st relapse	CDK12	chr17:37627353	NM_016507.3:c.1268C>T	p.Ser423Leu	48.2 % of 2121 reads	50.7 % of 1331 reads	51.7 % of 601 reads	49.6 % of 2544 reads	50.1 % of 683 reads	nonsynonymous SNV	VUS	tsg
2021-007	Diagnosis	MSH6	chr2:48026338	NM_000179.2:c.1216T>G	p.Cys406Gly	51 % of 2612 reads	50.2 % of 1864 reads	51.3 % of 430 reads	49.8 % of 2795 reads	50.3 % of 2033 reads	nonsynonymous SNV	VUS	tsg
2021-010	1st relapse	PDGFRA	chr4:55156677	NM_006206.5:c.3078C>A	p.Asp1026Glu	48.5 % of 1089 reads	50.6 % of 674 reads	51 % of 96 reads	38 % of 303 reads	41.1 % of 161 reads	nonsynonymous SNV	VUS	oncogene
2021-010	1st relapse	PDGFRB	chr5:149501592	NM_002609.3:c.2195T>G	p.Leu732Trp	39.9 % of 1022 reads	46.6 % of 708 reads	49.5 % of 89 reads	45.4 % of 463 reads	39.7 % of 310 reads	nonsynonymous SNV	VUS	oncogene
2022-003	1st relapse	MPL	chr1:43812186	NM_005373.2:c.1051C>T	p.Arg351Cys	61.3 % of 114 reads	47.2 % of 829 reads	44.5 % of 34 reads	47.9 % of 115 reads	43 % of 300 reads	nonsynonymous SNV	VUS	oncogene
2022-003	1st relapse	SETBP1	chr18:42529888	NM_015559.2:c.583A>C	p.Thr195Pro	54.3 % of 208 reads	51.7 % of 955 reads	27.6 % of 48 reads	50.6 % of 164 reads	48.7 % of 450 reads	nonsynonymous SNV	VUS	oncogene
	Low coverage in a DNA sample was defined as <500 reads at genomic location of variant.
		= no DNA sample available
